# Supplementary material for: The inhibitory effects of toothpaste and mouthwash ingredients on the interaction between the SARS-CoV-2 spike protein and ACE2, and the protease activity of TMPRSS2 in vitro
Source: PLoS One. 2021 Sep 17;16(9):e0257705. doi: 10.1371/journal.pone.0257705 (PMC8448299; doi:10.1371/journal.pone.0257705)
Supplement: S1 Data — (XLSX) [file pone.0257705.s008.xlsx]

## Sheet: Fig 1
Fig 1
		Inhibition(%)
Abbreviation	Ingredient	1	2	3	Average	SD
TDS	Sodium tetradecene sulfonate	97.274	95.5179	97.3448	96.7122	1.03487
LMT	Sodium N-lauroyl-N-methyltaurate	95.9853	95.4755	96.2827	95.9145	0.408229
LSS	Sodium N-lauroylsarcosinate	94.9232	95.0506	94.8099	94.9279	0.120441
GCU	Copper gluconate	95.8516	93.9476	93.7226	94.5073	1.16965
SDS	Sodium dodecyl sulfate	90.9155	91.5669	91.3687	91.2837	0.333918
SAC	Sodium saccharin	40.119	49.7345	54.0395	47.9643	7.1271
SCP	Sodium cocoamphoacetate (40% solution)	40.0819	37.9356	39.3723	39.1299	1.09349
CPC	Cetylpyridinium chloride	16.1352	27.3949	42.0973	28.5425	13.019
XYL	Xylitol	7.03817	27.0056	33.0383	22.3607	13.6082
COB	Cocamidopropyl betaine (30% solution)	14.8108	21.4401	19.2419	18.4976	3.37677
AHA	6-aminohexanoic acid	20.5478	-0.16484	9.05978	9.81424	10.3769
PPS	Sodium pyrophosphate	6.24279	4.84075	4.40803	5.16386	0.959106
PGL	Propylene glycol	9.03491	-0.084965	1.41613	3.45536	4.88998
TXA	Tranexamic acid	8.45115	-3.8737	3.27776	2.6184	6.18882
TPS	Sodium tripolyphosphate	1.45185	2.32677	-0.982692	0.931976	1.71489
PCA	Sodium DL-pyrrolidonecarboxylate (50% solution)	-2.3331	-0.811508	5.10366	0.653017	3.92874
PNI	Potassium nitrate	-2.16191	2.23166	1.31872	0.462821	2.31847
GLY	Glycerol (85% solution)	3.512	-1.77016	-0.637254	0.368196	2.78092
ALA	DL-alanine	4.7613	-2.94173	-3.09389	-0.424775	4.49192
SOR	Sorbitol (70% solution)	-4.51745	-0.297386	-0.651418	-1.82209	2.34096
FLS	Sodium fluoride	-8.13415	-1.5723	-2.29505	-4.0005	3.59804
MPS	Sodium monofluorophosphate	-11.4626	-7.8869	-12.1854	-10.5116	2.30163
CIS	Sodium citrate	-13.7318	-20.9151	-0.455801	-11.7009	10.3797
PEG	Polyethylene glycol 4000	-11.2016	-14.7419	-13.7506	-13.2314	1.82638
GPC	Calcium 2-glycerophosphate	-14.9781	-17.159	-11.2047	-14.4473	3.01243
POE(100)	PEG-100 hydrogenated castor oil	-34.9926	-32.6276	-12.5044	-26.7082	12.3575
BZC	Benzyldimethyltetradecylammonium chloride	-90.2345	25.269	-15.9724	-26.9793	58.5331
POE(20)	PEG-20 hydrogenated castor oil	-29.852	-28.3792	-36.1821	-31.4711	4.14576
GFE	Glycerin fatty acid ester	-63.9099	-48.4316	-69.3195	-60.5537	10.8409
PEC	Polyoxyethylene (15) cetyl ether	-92.4879	-88.4029	-71.5093	-84.1334	11.1219

## Sheet: Fig 2
Fig 2
			Inhibition(%)
Abbreviation	Ingredient	Concentration(%)	1	2	3	Average	SD
TDS	Sodium tetradecene sulfonate	1	96.4835	96.5837	97.806	96.9578	0.736289
TDS	Sodium tetradecene sulfonate	0.5	96.183	96.2431	96.2631	96.2298	0.041711
TDS	Sodium tetradecene sulfonate	0.1	95.7422	94.2795	94.9608	94.9942	0.731912
TDS	Sodium tetradecene sulfonate	0.05	93.8788	93.0372	93.1575	93.3578	0.455149
TDS	Sodium tetradecene sulfonate	0.01	61.6397	60.5176	63.6433	61.9335	1.58346
TDS	Sodium tetradecene sulfonate	0.005	16.6372	18.9414	26.375	20.6512	5.08911
TDS	Sodium tetradecene sulfonate	0.001	6.85924	3.19252	15.8958	8.64919	6.53807
TDS	Sodium tetradecene sulfonate	0.0005	8.9631	5.81733	9.12339	7.96794	1.86421
TDS	Sodium tetradecene sulfonate	0.0001	-1.03523	11.6881	10.0451	6.89932	6.92045
TDS	Sodium tetradecene sulfonate	5e-05	9.88479	10.7063	5.55685	8.71598	2.76654
LMT	Sodium methyl lauroyl taurate	1	95.8624	96.2832	96.2431	96.1296	0.232234
LMT	Sodium methyl lauroyl taurate	0.5	95.0008	95.3615	94.9808	95.1144	0.214247
LMT	Sodium methyl lauroyl taurate	0.1	92.897	92.3359	92.9571	92.73	0.342584
LMT	Sodium methyl lauroyl taurate	0.05	90.0718	90.192	89.2503	89.838	0.512541
LMT	Sodium methyl lauroyl taurate	0.01	2.93203	15.8958	23.7101	14.1793	10.4949
LMT	Sodium methyl lauroyl taurate	0.005	-14.8405	-4.04075	14.6736	-1.40256	14.9329
LMT	Sodium methyl lauroyl taurate	0.001	9.96493	9.20354	8.26181	9.14343	0.853152
LMT	Sodium methyl lauroyl taurate	0.0005	17.0179	8.9631	8.66255	11.5478	4.73956
LMT	Sodium methyl lauroyl taurate	0.0001	6.95942	7.42027	11.2473	8.54233	2.35387
LMT	Sodium methyl lauroyl taurate	5e-05	3.27267	8.30189	8.12155	6.56537	2.85299
LSS	Sodium N-lauroylsarcosinate	1	94.0391	93.7185	93.9189	93.8921	0.161955
LSS	Sodium N-lauroylsarcosinate	0.5	91.1137	89.8514	90.1319	90.3657	0.66283
LSS	Sodium N-lauroylsarcosinate	0.1	86.385	88.1483	87.7075	87.4136	0.917615
LSS	Sodium N-lauroylsarcosinate	0.05	65.2463	59.1351	60.4976	61.6263	3.20815
LSS	Sodium N-lauroylsarcosinate	0.01	-1.49608	-6.32493	-6.48523	-4.76875	2.83535
LSS	Sodium N-lauroylsarcosinate	0.005	-9.89147	0.547674	-4.74203	-4.69527	5.21973
LSS	Sodium N-lauroylsarcosinate	0.001	19.1418	16.5169	7.82101	14.4932	5.92548
LSS	Sodium N-lauroylsarcosinate	0.0005	10.005	3.2927	4.65521	5.9843	3.54805
LSS	Sodium N-lauroylsarcosinate	0.0001	6.05777	7.76089	9.62431	7.81432	1.78387
LSS	Sodium N-lauroylsarcosinate	5e-05	-0.414094	6.05777	13.8521	6.49858	7.14328
GCU	Copper gluconate	1	92.6139	93.7526	95.6822	94.0162	1.55105
GCU	Copper gluconate	0.5	93.9899	93.9899	93.895	93.9582	0.0547889
GCU	Copper gluconate	0.1	51.0333	47.2849	48.5186	48.9456	1.91035
GCU	Copper gluconate	0.05	21.821	13.217	13.8971	16.3117	4.78327
GCU	Copper gluconate	0.01	2.55693	0.912057	3.47427	2.31442	1.29821
GCU	Copper gluconate	0.005	-3.04197	-3.10523	-1.55525	-2.56748	0.87719
SDS	Sodium dodecyl sulfate	1	89.6749	90.9014	89.5191	90.0318	0.757131
SDS	Sodium dodecyl sulfate	0.5	81.8093	83.7368	84.3403	83.2955	1.32195
SDS	Sodium dodecyl sulfate	0.1	70.8871	77.0005	74.119	74.0022	3.05833
SDS	Sodium dodecyl sulfate	0.05	56.8109	78.6359	63.8783	66.4417	11.136
SDS	Sodium dodecyl sulfate	0.01	86.4819	88.643	89.1297	88.0849	1.40937
SDS	Sodium dodecyl sulfate	0.005	94.4837	94.4643	95.0678	94.6719	0.342977
SDS	Sodium dodecyl sulfate	0.001	68.5119	87.9616	82.7049	79.7261	10.0612
SDS	Sodium dodecyl sulfate	0.0005	33.5453	30.625	21.8054	28.6586	6.11198
SDS	Sodium dodecyl sulfate	0.0001	5.34057	9.50021	-6.04703	2.93125	8.04877
SDS	Sodium dodecyl sulfate	5e-05	3.47427	3.88549	-5.05062	0.769712	5.04475

## Sheet: Fig 3
Fig 3
		Inhibition(%)
Abbreviation	Ingredient	1	2	3	Average	SD
SDS	Sodium dodecyl sulfate	99.8269	99.8627	99.8639	99.8512	0.0210498
TDS	Sodium tetradecene sulfonate	97.5056	97.426	97.6316	97.5211	0.103692
GCU	Copper gluconate	97.2341	97.1943	97.0546	97.161	0.0942753
CPC	Cetylpyridinium chloride	95.9382	95.3815	97.8277	96.3825	1.28217
TXA	Tranexamic acid	91.7965	92.3071	91.7365	91.9467	0.31356
LMT	Sodium N-lauroyl-N-methyltaurate	89.666	86.586	89.6249	88.6256	1.76646
LSS	Sodium N-lauroylsarcosinate	87.5533	87.3636	87.8705	87.5958	0.256086
SAC	Sodium saccharin	82.0614	83.063	83.0886	82.7377	0.585828
AHA	6-aminohexanoic acid	69.9391	74.4034	70.8731	71.7385	2.35463
PNI	Potassium nitrate	40.4896	48.5408	40.6665	43.2323	4.59815
BZC	Benzyldimethyltetradecylammonium chloride	21.3181	35.4816	38.4164	31.7387	9.143
SCP	Sodium cocoamphoacetate (40% solution)	30.0416	31.0227	29.9382	30.3342	0.59855
COB	Cocamidopropyl betaine (30% solution)	13.9942	19.8989	15.3016	16.3982	3.10138
POE(20)	PEG-20 hydrogenated castor oil	16.3363	-2.39671	9.60243	7.84733	9.48902
FLS	Sodium fluoride	5.17618	12.6947	3.2001	7.02366	5.00966
MPS	Sodium monofluorophosphate	5.01976	11.2821	3.40269	6.56818	4.16166
GPC	Calcium 2-glycerophosphate	5.78851	-2.46239	12.2431	5.18974	7.371
PCA	Sodium DL-pyrrolidonecarboxylate (50% solution)	-1.98479	6.06439	7.77952	3.95304	5.21333
PEC	Polyoxyethylene (15) cetyl ether	1.37871	1.45674	8.07347	3.63631	3.8429
CIS	Sodium citrate	-3.72314	9.2927	1.70845	2.426	6.53752
GFE	Glycerin fatty acid ester	-1.34495	-3.09653	-1.2897	-1.91039	1.0276
SOR	Sorbitol (70% solution)	2.41784	-9.26674	-5.29226	-4.04705	5.94098
PGL	Propylene glycol	-0.829059	-6.6844	-5.74962	-4.42103	3.14565
GLY	Glycerol (85% solution)	-5.27332	-10.023	-6.05008	-7.11546	2.54776
PPS	Sodium pyrophosphate	-2.1241	-12.3263	-8.61936	-7.68992	5.1642
POE(100)	PEG-100 hydrogenated castor oil	-8.63263	-15.3595	-14.7811	-12.9244	3.72801
PEG	Polyethylene glycol 4000	-9.31448	-16.8643	-12.6244	-12.9344	3.78446
ALA	DL-alanine	-18.6169	-9.53541	-15.9255	-14.6926	4.66458
TPS	Sodium tripolyphosphate	-18.6406	-21.6231	-11.4114	-17.225	5.25099
XYL	Xylitol	-21.8193	-18.2958	-20.29	-20.1351	1.76688

## Sheet: Fig 4
Fig.4
			Inhibition(%)
Abbreviation	Ingredient	Concentration(%)	1	2	3	Average	SD
SDS	Sodium dodecyl sulfate	1	99.9601	99.9195	99.9703	99.95	0.0268912
SDS	Sodium dodecyl sulfate	0.5	99.9791	99.9989	99.9793	99.9858	0.0113923
SDS	Sodium dodecyl sulfate	0.1	99.9661	99.9579	99.991	99.9717	0.0172562
SDS	Sodium dodecyl sulfate	0.05	99.9345	99.9504	99.9164	99.9338	0.017045
SDS	Sodium dodecyl sulfate	0.01	25.6039	25.6315	28.7111	26.6488	1.78601
SDS	Sodium dodecyl sulfate	0.005	-0.199466	8.55974	3.20537	3.85521	4.41562
SDS	Sodium dodecyl sulfate	0.001	-0.901159	4.5356	-2.54917	0.361759	3.70738
SDS	Sodium dodecyl sulfate	0.0005	-5.63264	0.5333	-4.86277	-3.32071	3.35979
TDS	Sodium tetradecene sulfonate	1	98.9801	99.1013	99.2715	99.1176	0.146415
TDS	Sodium tetradecene sulfonate	0.5	99.1735	99.4	99.2495	99.2743	0.115273
TDS	Sodium tetradecene sulfonate	0.1	97.923	98	98.3261	98.083	0.214013
TDS	Sodium tetradecene sulfonate	0.05	92.8733	93.4354	93.5854	93.298	0.375393
TDS	Sodium tetradecene sulfonate	0.01	12.3333	14.4416	15.6149	14.13	1.66285
TDS	Sodium tetradecene sulfonate	0.005	9.43074	2.23143	-5.80723	1.95164	7.62284
TDS	Sodium tetradecene sulfonate	0.001	-0.878517	-5.97445	-2.31067	-3.05455	2.62814
TDS	Sodium tetradecene sulfonate	0.0005	-7.35293	3.78777	-8.12552	-3.89689	6.66632
GCU	Copper gluconate	1	98.5793	97.766	98.8232	98.3895	0.553561
GCU	Copper gluconate	0.5	78.7096	74.2491	72.9655	75.3081	3.01494
GCU	Copper gluconate	0.1	27.5145	23.2128	29.3907	26.706	3.16732
GCU	Copper gluconate	0.05	6.89119	17.2544	13.0426	12.3961	5.21176
GCU	Copper gluconate	0.01	6.03045	2.63568	10.7898	6.48531	4.09604
GCU	Copper gluconate	0.005	-4.15685	3.80576	0.0839712	-0.0890396	3.98412
GCU	Copper gluconate	0.001	7.31375	1.61929	8.82975	5.92093	3.80167
GCU	Copper gluconate	0.0005	-3.64604	-1.14483	-0.597798	-1.79622	1.62517
TXA	Tranexamic acid	1	93.4731	92.6868	93.6384	93.2661	0.508452
TXA	Tranexamic acid	0.5	87.4913	88.7632	87.0133	87.7559	0.904423
TXA	Tranexamic acid	0.1	61.7781	59.6622	58.5688	60.0031	1.63157
TXA	Tranexamic acid	0.05	39.9418	45.4362	35.6777	40.3519	4.89215
TXA	Tranexamic acid	0.01	8.78352	11.004	10.7199	10.1691	1.20834
TXA	Tranexamic acid	0.005	-1.40694	3.45857	-1.28839	0.254414	2.77551
TXA	Tranexamic acid	0.001	-6.17535	-21.626	3.76871	-8.01087	12.7965
TXA	Tranexamic acid	0.0005	-20.3471	-16.0784	-24.3958	-20.2738	4.15914
LMT	Sodium methyl lauroyl taurate	1	82.1803	78.7204	82.9326	81.2777	2.24644
LMT	Sodium methyl lauroyl taurate	0.5	74.54	79.0411	78.2968	77.2927	2.41275
LMT	Sodium methyl lauroyl taurate	0.1	42.0772	37.0276	42.7404	40.6151	3.1245
LMT	Sodium methyl lauroyl taurate	0.05	1.51377	13.2193	12.7328	9.1553	6.62223
LMT	Sodium methyl lauroyl taurate	0.01	2.38848	-2.54538	3.00567	0.949592	3.04242
LMT	Sodium methyl lauroyl taurate	0.005	-13.1382	1.12117	-5.09004	-5.70235	7.14938
LMT	Sodium methyl lauroyl taurate	0.001	6.78081	-2.66843	7.20395	3.77211	5.58168
LMT	Sodium methyl lauroyl taurate	0.0005	-7.76854	3.79977	-0.183014	-1.38393	5.87691
LSS	Sodium N-lauroylsarcosinate	1	82.5846	80.4689	79.5846	80.8793	1.54154
LSS	Sodium N-lauroylsarcosinate	0.5	67.6311	71.572	71.4465	70.2166	2.23994
LSS	Sodium N-lauroylsarcosinate	0.1	27.7853	27.3331	30.8178	28.6454	1.89486
LSS	Sodium N-lauroylsarcosinate	0.05	-24.5847	-14.0178	-14.0319	-17.5448	6.09672
LSS	Sodium N-lauroylsarcosinate	0.01	-9.71273	-5.71001	-1.8173	-5.74668	3.94784
LSS	Sodium N-lauroylsarcosinate	0.005	-17.8448	-6.71843	-7.73925	-10.7675	6.15032
LSS	Sodium N-lauroylsarcosinate	0.001	2.91347	0.72625	4.22339	2.62104	1.76682
LSS	Sodium N-lauroylsarcosinate	0.0005	-14.0626	0.97416	-6.96461	-6.68435	7.52229
AHA	6-aminohexanoic acid	1	78.6459	77.19	78.3286	78.0548	0.765585
AHA	6-aminohexanoic acid	0.5	60.3421	64.1859	61.825	62.1177	1.93854
AHA	6-aminohexanoic acid	0.1	32.6884	28.1165	33.4888	31.4312	2.89839
AHA	6-aminohexanoic acid	0.05	7.65375	13.4576	14.5066	11.8727	3.69114
AHA	6-aminohexanoic acid	0.01	10.3658	5.81847	10.6554	8.94657	2.71288
AHA	6-aminohexanoic acid	0.005	-9.96811	5.69763	-5.96095	-3.41048	8.13834
AHA	6-aminohexanoic acid	0.001	5.47803	-2.55758	11.9389	4.95311	7.26247
AHA	6-aminohexanoic acid	0.0005	-17.626	-4.94647	-7.41316	-9.99523	6.72259

## Sheet: Table 3
Table 3
Compound CID	Docking mode numbers sorted by score	Vina Score (kcal/mol)	Docking Pose
Inhibitor complexed in PDB ID: 1R4L	1	-9.1	depicted in Fig.5a
61353	1	-6.6	depicted in Fig.6a
7348	1	-6.3	depicted in Fig.6a
10690	1	-6.1	depicted in Fig.6a
6437821	1	-5.9	depicted in Fig.6a
8778	1	-5.9	depicted in Fig.6a
Inhibitor complexed in PDB ID: 1R4L	2	-9
Inhibitor complexed in PDB ID: 1R4L	3	-8.9
Inhibitor complexed in PDB ID: 1R4L	4	-8.9
Inhibitor complexed in PDB ID: 1R4L	5	-8.9
Inhibitor complexed in PDB ID: 1R4L	6	-8.8
Inhibitor complexed in PDB ID: 1R4L	7	-8.5
Inhibitor complexed in PDB ID: 1R4L	8	-8.5
Inhibitor complexed in PDB ID: 1R4L	9	-8.4
61353	2	-6.6
61353	3	-6.5
61353	4	-6.5
61353	5	-6.5
61353	6	-6.4
61353	7	-6.4
61353	8	-6.4
61353	9	-6.4
7348	2	-6.3
7348	3	-6.3
7348	4	-6.2
10690	2	-6.1
7348	5	-6.1
7348	6	-6.1
7348	7	-6.1
7348	8	-6.1
7348	9	-6
6437821	2	-5.9
6437821	3	-5.9
6437821	4	-5.9
10690	3	-5.9
10690	4	-5.9
10690	5	-5.9
6437821	5	-5.8
6437821	6	-5.8
6437821	7	-5.8
8778	2	-5.8
8778	3	-5.8
10690	6	-5.8
10690	7	-5.8
10690	8	-5.8
10690	9	-5.8
6437821	8	-5.7
6437821	9	-5.7
8778	4	-5.7
8778	5	-5.7
8778	6	-5.6
8778	7	-5.6
8778	8	-5.6
8778	9	-5.5

## Sheet: Table 4
Table 4
Compound CID	Docking mode numbers sorted by score	Vina Score (kcal/mol)	Docking Pose
Inhibitor complexed in PDB ID: 5CE1	2	-8.4	depicted in Fig.5b
10690	8	-5.8	depicted in Fig.6b
5526	2	-5.5	depicted in Fig.6b
7348	1	-5.4	depicted in Fig.6b
8778	1	-5.2	depicted in Fig.6b
61353	1	-5.1	depicted in Fig.6b
6437821	1	-5	depicted in Fig.6b
564	7	-4	depicted in Fig.6b
Inhibitor complexed in PDB ID: 5CE1	1	-8.4
Inhibitor complexed in PDB ID: 5CE1	3	-8.1
Inhibitor complexed in PDB ID: 5CE1	4	-8
Inhibitor complexed in PDB ID: 5CE1	5	-7.7
Inhibitor complexed in PDB ID: 5CE1	6	-7.6
Inhibitor complexed in PDB ID: 5CE1	7	-7.5
Inhibitor complexed in PDB ID: 5CE1	8	-7.5
Inhibitor complexed in PDB ID: 5CE1	9	-7.5
10690	1	-6.2
10690	2	-6.1
10690	3	-6.1
10690	4	-6
10690	5	-5.9
10690	6	-5.9
10690	7	-5.9
10690	9	-5.7
5526	1	-5.6
7348	2	-5.4
5526	3	-5.4
5526	4	-5.4
7348	3	-5.3
5526	5	-5.3
7348	4	-5.2
7348	5	-5.2
5526	6	-5.2
8778	2	-5.1
8778	3	-5.1
61353	2	-5.1
61353	3	-5.1
61353	4	-5.1
7348	6	-5.1
7348	7	-5.1
7348	8	-5.1
5526	7	-5.1
8778	4	-5
61353	5	-5
61353	6	-5
61353	7	-5
61353	8	-5
61353	9	-5
5526	8	-5
6437821	2	-4.9
6437821	3	-4.9
6437821	4	-4.9
8778	5	-4.9
8778	6	-4.9
8778	7	-4.9
8778	8	-4.9
7348	9	-4.9
5526	9	-4.9
564	1	-4.9
6437821	5	-4.8
6437821	6	-4.8
6437821	7	-4.8
8778	9	-4.8
6437821	8	-4.7
6437821	9	-4.7
564	2	-4.4
564	3	-4.4
564	4	-4.4
564	5	-4.4
564	6	-4.2
564	8	-4
564	9	-4

## Sheet: S3 Fig
S3 Fig	Saliva 10%
			Inhibition(%)
Abbreviation	Ingredient	Concentration(%)	1	2	3	Average	SD
TDS	Sodium tetradecene sulfonate	1	96.9994	96.1625	94.8281	95.9967	1.09511
TDS	Sodium tetradecene sulfonate	0.1	94.5341	91.7973	94.8507	93.7274	1.67894
TDS	Sodium tetradecene sulfonate	0.01	67.8679	72.0748	74.9698	71.6375	3.5711
LMT	Sodium methyl lauroyl taurate	1	94.4436	89.7844	90.1236	91.4505	2.59761
LMT	Sodium methyl lauroyl taurate	0.1	89.5356	90.87	90.9831	90.4629	0.805072
LMT	Sodium methyl lauroyl taurate	0.01	41.835	28.0383	20.1674	30.0136	10.9681
LSS	Sodium N-lauroylsarcosinate	1	96.3887	93.3806	94.0365	94.6019	1.58178
LSS	Sodium N-lauroylsarcosinate	0.1	90.1236	93.7877	91.0736	91.6616	1.90149
LSS	Sodium N-lauroylsarcosinate	0.01	21.4566	25.9801	25.4373	24.2913	2.46991
GCU	Copper gluconate	1	95.9364	84.3109	87.6809	89.3094	5.98136
GCU	Copper gluconate	0.1	35.3212	52.4879	51.5832	46.4641	9.66067
GCU	Copper gluconate	0.01	-11.8818	2.27684	5.0588	-1.51538	9.08469
SDS	Sodium dodecyl sulfate	1	82.592	88.744	87.8166	86.3842	3.31673
SDS	Sodium dodecyl sulfate	0.1	80.3528	78.4756	79.5838	79.4707	0.943725
SDS	Sodium dodecyl sulfate	0.01	84.6049	87.025	93.5615	88.3972	4.63326

## Sheet: S4 Fig
Fig.4	Saliva 10%
			Inhibition(%)
Abbreviation	Ingredient	Concentration(%)	1	2	3	Average	SD
SDS	Sodium dodecyl sulfate	1	100.416	100.104	100.416	100.312	0.180234
SDS	Sodium dodecyl sulfate	0.1	99.1675	99.7919	99.4797	99.4797	0.312175
SDS	Sodium dodecyl sulfate	0.01	16.4412	13.6316	10.5099	13.5276	2.96703
TDS	Sodium tetradecene sulfonate	1	98.5432	98.231	98.5432	98.4391	0.180234
TDS	Sodium tetradecene sulfonate	0.1	95.4214	95.4214	95.7336	95.5255	0.180234
TDS	Sodium tetradecene sulfonate	0.01	2.08117	9.88554	51.0926	21.0198	26.3346
GCU	Copper gluconate	1	98.0334	96.2635	98.0334	97.4435	1.02186
GCU	Copper gluconate	0.1	36.9715	38.7414	34.0216	36.5782	2.38434
GCU	Copper gluconate	0.01	13.9626	7.47296	10.1278	10.5211	3.26267
TXA	Tranexamic acid	1	82.6942	83.2842	83.2842	83.0875	0.34062
TXA	Tranexamic acid	0.1	34.6116	31.3668	36.0865	34.0216	2.41456
TXA	Tranexamic acid	0.01	-1.08161	3.04818	-0.786627	0.393314	2.30391
LMT	Sodium methyl lauroyl taurate	1	81.9979	80.437	80.7492	81.0614	0.825937
LMT	Sodium methyl lauroyl taurate	0.1	32.6743	64.204	29.5525	42.1436	19.1685
LMT	Sodium methyl lauroyl taurate	0.01	-6.34755	2.39334	-2.60146	-2.18522	4.38529
LSS	Sodium N-lauroylsarcosinate	1	76.4319	79.2488	76.4319	77.3709	1.62634
LSS	Sodium N-lauroylsarcosinate	0.1	22.9108	22.6291	24.6009	23.3803	1.06646
LSS	Sodium N-lauroylsarcosinate	0.01	2.34742	3.75587	6.57277	4.22535	2.15144
AHA	6-aminohexanoic acid	1	65.1643	53.615	55.8685	58.216	6.12204
AHA	6-aminohexanoic acid	0.1	12.2066	12.2066	13.8967	12.77	0.975803
AHA	6-aminohexanoic acid	0.01	2.62911	3.47418	5.7277	3.94366	1.60176

## Sheet: S1 Table
	S1 Table
			Inhibition(%)
Fig 3 No.	Abbreviation	Ingredient	1	2	3	Ave	SD
1	SDS	Sodium dodecyl sulfate	-21.9178	34.3428	-22.329	-3.30132	32.6014
2	TDS	Sodium tetradecene sulfonate	-49.1083	-42.3811	-43.2204	-44.9032	3.66577
3	GCU	Copper gluconate	25.0791	25.9802	21.8715	24.3103	2.15953
4	CPC	Cetylpyridinium chloride	83.1606	82.6875	87.753	84.5337	2.79802
5	TXA	Tranexamic acid	8.78115	0.207704	28.7282	12.5723	14.6333
6	LMT	Sodium N-lauroyl-N-methyltaurate	-33.1551	-26.4405	-31.9226	-30.5061	3.5744
7	LSS	Sodium N-lauroylsarcosinate	-28.0862	-23.5281	-33.1285	-28.2476	4.80225
8	SAC	Sodium saccharin	62.4956	74.3518	72.6095	69.819	6.40175
9	AHA	6-aminohexanoic acid	-15.5373	3.98406	-15.0813	-8.87818	11.1414
10	PNI	Potassium nitrate	-14.8753	-6.17362	-9.73852	-10.2625	4.37446
11	BZC	Benzyldimethyltetradecylammonium chloride	12.1848	-8.4546	7.18336	3.63785	10.7668
12	SCP	Sodium cocoamphoacetate (40% solution)	14.1599	2.4528	10.4167	9.0098	5.97901
13	COB	Cocamidopropyl betaine (30% solution)	-59.5814	-37.9559	-59.3945	-52.3106	12.4319
14	POE(20)	PEG-20 hydrogenated castor oil	-11.8563	-8.40691	-6.94885	-9.0707	2.52018
15	FLS	Sodium fluoride	-18.1437	-14.6894	-5.66344	-12.8322	6.44408
16	MPS	Sodium monofluorophosphate	2.32069	-8.28221	-9.60875	-5.19009	6.53825
17	GPC	Calcium 2-glycerophosphate	23.0428	-11.127	-9.16418	0.917208	19.1865
18	PCA	Sodium DL-pyrrolidonecarboxylate (50% solution)	14.7286	19.7947	6.89835	13.8072	6.49735
19	PEC	Polyoxyethylene (15) cetyl ether	0.964276	-7.14927	-3.63687	-3.27395	4.06893
20	CIS	Sodium citrate	2.98982	8.47811	6.09789	5.85527	2.75218
21	GFE	Glycerin fatty acid ester	5.3992	7.11288	4.13494	5.54901	1.49461
22	SOR	Sorbitol (70% solution)	16.9661	19.8075	10.5926	15.7887	4.71889
23	PGL	Propylene glycol	-22.8361	-22.717	0.27983	-15.0911	13.3118
24	GLY	Glycerol (85% solution)	-17.685	-2.47343	16.976	-1.06082	17.3736
25	PPS	Sodium pyrophosphate	-2.17928	-20.6132	15.5179	-2.42485	18.0668
26	POE(100)	PEG-100 hydrogenated castor oil	-19.9301	-4.97774	-15.7481	-13.552	7.71431
27	PEG	Polyethylene glycol 4000	0.143811	3.98431	5.58546	3.23786	2.79657
28	ALA	DL-alanine	5.2861	30.6642	-1.99072	11.3199	17.1432
29	TPS	Sodium tripolyphosphate	-6.79491	-10.5009	-8.64197	-8.64594	1.85302
30	XYL	Xylitol	27.3299	25.9247	-5.63891	15.8719	18.6421

## Sheet: S2 Table
S2 Table
Compound CID	Docking mode numbers sorted by score	Vina Score (kcal/mol)	Docking Pose
Inhibitor complexed in PDB ID: 7MEQ	2	-8.1	listed in S2 Table
10690	3	-6	depicted in S2 Fig
61353	1	-5.5	depicted in S2 Fig
6437821	1	-5.3	depicted in S2 Fig
5526	8	-5.1	depicted in S2 Fig
7348	2	-5.1	depicted in S2 Fig
8778	2	-4.8	depicted in S2 Fig
564	9	-4.1	depicted in S2 Fig
Inhibitor complexed in PDB ID: 7MEQ	1	-8.1
Inhibitor complexed in PDB ID: 7MEQ	3	-7.9
Inhibitor complexed in PDB ID: 7MEQ	4	-7.7
Inhibitor complexed in PDB ID: 7MEQ	5	-7.4
Inhibitor complexed in PDB ID: 7MEQ	6	-7.3
Inhibitor complexed in PDB ID: 7MEQ	7	-7.2
Inhibitor complexed in PDB ID: 7MEQ	8	-7.2
Inhibitor complexed in PDB ID: 7MEQ	9	-7.2
10690	1	-6.2
10690	2	-6
10690	4	-5.9
10690	5	-5.9
10690	6	-5.8
10690	7	-5.8
10690	8	-5.8
10690	9	-5.7
5526	1	-5.5
5526	2	-5.5
5526	3	-5.4
5526	4	-5.4
61353	2	-5.4
61353	3	-5.4
61353	4	-5.4
5526	5	-5.3
61353	5	-5.3
5526	6	-5.2
7348	1	-5.2
61353	6	-5.2
61353	7	-5.2
61353	8	-5.2
61353	9	-5.2
6437821	2	-5.2
6437821	3	-5.2
5526	7	-5.1
8778	1	-5.1
6437821	4	-5.1
6437821	5	-5.1
6437821	6	-5.1
6437821	7	-5.1
564	1	-5
564	2	-5
5526	9	-5
7348	3	-5
7348	4	-5
6437821	8	-5
6437821	9	-5
7348	5	-4.9
7348	6	-4.9
8778	3	-4.7
8778	4	-4.7
8778	5	-4.7
564	3	-4.6
564	4	-4.6
564	5	-4.6
7348	7	-4.6
7348	8	-4.6
7348	9	-4.6
8778	6	-4.6
8778	7	-4.6
564	6	-4.5
8778	8	-4.5
8778	9	-4.5
564	7	-4.3
564	8	-4.2
